# Supplementary material for: Causal relationship between immune cells and telomere length: mendelian randomization analysis
Source: BMC Immunol. 2024 Mar 8;25:19. doi: 10.1186/s12865-024-00610-6 (PMC10924351; doi:10.1186/s12865-024-00610-6)
Supplement: Supplementary file 5 — Supplementary Material 5 [file 12865_2024_610_MOESM5_ESM.xlsx]

## Sheet: Sheet1
Table S1. Screening results of single nucleotide polymorphism
Exposure-Outcome	SNP	Sample size	Beta	SE	EA	NEA	F
Immune cells-Telomere length
IgD+ %B cell	rs10226722	3658	0.1184	0.0256	C	T	21.3906
	rs11068290	3658	0.3904	0.08097	T	C	23.2472
	rs11616703	3658	-0.4199	0.09432	T	G	19.8191
	rs12204136	3658	0.2426	0.05485	C	T	19.5627
	rs138919897	3658	1.402	0.2997	G	A	21.8838
	rs140191306	3658	0.4421	0.09364	T	C	22.2904
	rs148496020	3658	-0.4088	0.08921	A	T	20.9988
	rs17405603	3658	0.1542	0.02757	T	A	31.2821
	rs2450220	3658	-0.152	0.03167	T	C	23.0352
	rs4691917	3658	0.9378	0.1877	G	A	24.9627
	rs56209800	3658	-0.2355	0.05263	T	A	20.0224
	rs62057183	3658	0.1273	0.02872	T	C	19.6466
	rs72757888	3658	0.5864	0.1201	T	C	23.8398
	rs72952600	3658	0.49	0.1045	G	C	21.9867
	rs73426855	3658	-0.174	0.03482	C	T	24.9713
	rs7597061	3658	0.1829	0.04129	G	T	19.6217
	rs9265870	3658	0.1454	0.03049	G	A	22.7412
CD20- %B cell	rs111761453	3658	0.2453	0.05506	T	G	19.8483
	rs112180455	3658	0.3316	0.07326	T	C	20.4878
	rs118084343	3658	-0.2663	0.0544	G	A	23.9632
	rs140134875	3658	-1.694	0.3528	A	C	23.0552
	rs187723151	3658	-0.9447	0.1934	A	G	23.8602
	rs2107459	3658	0.2021	0.04383	A	C	21.2613
	rs316122	3658	0.2993	0.06479	C	G	21.3402
	rs3885787	3658	0.2407	0.05303	C	A	20.602
	rs4244568	3658	-0.1233	0.02622	G	T	22.1137
	rs4889373	3658	-0.1372	0.03051	G	A	20.222
	rs58352426	3658	0.1401	0.02947	A	G	22.6004
	rs7265879	3658	-0.2182	0.04616	G	C	22.3449
	rs74786971	3658	0.2235	0.04952	C	G	20.3701
	rs75368642	3658	0.2118	0.04687	T	C	20.4203
	rs75951284	3658	0.3083	0.06752	T	C	20.8489
	rs7875273	3658	0.1137	0.02506	C	T	20.5854
	rs9270911	3658	0.1364	0.02871	T	C	22.5716
	rs9477367	3658	-0.1917	0.04273	C	T	20.127
IgD+ CD38- %lymphocyte	rs10444793	3656	-0.4323	0.09225	A	G	21.9603
	rs112782756	3656	3.09	0.683	G	A	20.468
	rs12146653	3656	0.1892	0.04126	C	T	21.0273
	rs12197754	3656	-0.1427	0.03115	C	T	20.9861
	rs12763172	3656	0.1272	0.02784	C	T	20.8754
	rs12829274	3656	-0.2515	0.05194	G	A	23.4462
	rs12874404	3656	0.1714	0.02663	G	A	41.4266
	rs144625305	3656	0.6141	0.1364	T	C	20.2698
	rs149701635	3656	-0.3548	0.07767	G	C	20.867
	rs149731447	3656	-0.9621	0.2156	T	C	19.9133
	rs2003291	3656	-0.1589	0.0357	T	C	19.8112
	rs28594458	3656	-0.1135	0.02418	G	C	22.0333
	rs35088452	3656	-0.1352	0.02849	A	C	22.52
	rs3730631	3656	-0.1789	0.03729	C	T	23.0163
	rs62235484	3656	0.4662	0.09386	A	G	24.6708
	rs6895553	3656	-0.199	0.04272	C	T	21.6992
	rs72706301	3656	0.448	0.09406	A	G	22.6854
	rs77055472	3656	-0.2682	0.05762	A	T	21.6656
	rs77762131	3656	0.3532	0.058	C	G	37.0839
	rs78007261	3656	-0.3003	0.06556	T	C	20.9813
	rs78009119	3656	-0.5085	0.1078	G	T	22.2507
CD25hi %CD4+	rs11221698	3437	-0.1372	0.03098	T	C	19.6131
	rs114400243	3437	-0.4481	0.09544	A	T	22.0439
	rs115815681	3437	-0.5788	0.12	A	C	23.2645
	rs11603619	3437	-0.476	0.09847	A	G	23.3672
	rs116928928	3437	-0.2994	0.06501	C	T	21.2101
	rs117614870	3437	0.64	0.1411	T	C	20.5734
	rs117760133	3437	0.2309	0.04892	T	G	22.2779
	rs12458491	3437	0.4545	0.09235	T	A	24.2211
	rs12819777	3437	0.1524	0.03338	A	G	20.8448
	rs140078626	3437	0.206	0.04614	G	C	19.9333
	rs140655813	3437	-0.4015	0.08763	T	C	20.9926
	rs181741769	3437	1.191	0.2683	C	T	19.7053
	rs2448157	3437	-0.1867	0.04212	C	T	19.6477
	rs3732449	3437	0.1359	0.03044	T	C	19.9319
	rs419099	3437	-0.1308	0.02947	G	A	19.6995
	rs537403506	3437	0.3244	0.07235	A	G	20.1041
	rs56107686	3437	0.2161	0.04799	T	C	20.2772
	rs6131700	3437	-0.335	0.07411	C	G	20.4332
	rs61839660	3437	0.592	0.05509	T	C	115.478
	rs71479760	3437	-0.1358	0.02644	A	C	26.3801
	rs7305147	3437	0.176	0.03798	C	T	21.4741
	rs74553250	3437	-0.1839	0.04016	T	C	20.9689
	rs7831142	3437	0.1491	0.03212	A	G	21.5479
	rs79327855	3437	-1.787	0.3883	T	C	21.1794
	rs80266752	3437	0.3302	0.06621	C	G	24.8718
	rs9268791	3437	-0.157	0.03295	C	T	22.7033
CD25hi CD45RA- CD4 not Treg %T cell	rs11579717	3437	-1.078	0.1911	A	G	31.8212
	rs115815681	3437	-0.5412	0.1204	A	C	20.2052
	rs116794175	3437	-0.9442	0.197	C	T	22.9718
	rs116928928	3437	-0.2908	0.06523	C	T	19.8744
	rs117614870	3437	0.6334	0.1416	T	C	20.0092
	rs12006014	3437	0.183	0.03935	A	G	21.6278
	rs12325554	3437	0.4724	0.1047	C	G	20.3576
	rs12374668	3437	-0.1651	0.03674	C	T	20.1937
	rs12458491	3437	0.4275	0.09269	T	A	21.2719
	rs12926701	3437	-0.2786	0.06176	T	G	20.3492
	rs139048853	3437	-0.2433	0.05164	C	T	22.1979
	rs143283244	3437	-2.27	0.4951	A	G	21.0216
	rs147838148	3437	-2.169	0.4881	G	T	19.747
	rs148871284	3437	0.3269	0.07002	T	C	21.7964
	rs149406003	3437	-0.2579	0.05719	A	G	20.3359
	rs151238138	3437	-0.3506	0.07797	A	G	20.2194
	rs1558501	3437	-0.1391	0.02923	C	G	22.6463
	rs17666424	3437	0.212	0.04507	A	G	22.1257
	rs183422804	3437	-0.8361	0.1835	G	A	20.7608
	rs2004605	3437	0.1253	0.02686	T	C	21.7616
	rs2702579	3437	-0.2771	0.05782	T	C	22.9677
	rs419099	3437	-0.1371	0.02955	G	A	21.5258
	rs4497244	3437	-1.396	0.2116	A	G	43.5251
	rs4726924	3437	0.1125	0.02498	T	C	20.2824
	rs6131700	3437	-0.329	0.07435	C	G	19.5808
	rs61839660	3437	0.5758	0.05532	T	C	108.338
	rs67691565	3437	-0.165	0.03686	A	G	20.0381
	rs6771179	3437	-0.119	0.02542	G	C	21.9151
	rs6912413	3437	-0.1789	0.03881	G	C	21.2488
	rs6926235	3437	-0.1352	0.0303	G	A	19.9099
	rs7017671	3437	0.1194	0.02605	G	C	21.0084
	rs76694846	3437	0.3552	0.07836	G	C	20.5474
	rs78193200	3437	-0.4562	0.1013	A	G	20.2811
	rs79327855	3437	-1.731	0.3896	T	C	19.7404
CD33br HLA DR+ CD14dim %CD33br HLA DR+	rs10409679	1858	-0.1576	0.03514	T	C	20.1145
	rs115038761	1858	0.3369	0.07424	G	A	20.5933
	rs117734358	1858	0.6437	0.1354	T	C	22.6011
	rs12459419	1858	-0.1839	0.04026	T	C	20.8649
	rs12655500	1858	0.173	0.03528	A	G	24.0456
	rs12933012	1858	0.1857	0.03951	G	C	22.0907
	rs138834110	1858	1.402	0.294	A	T	22.7406
	rs1504215	1858	0.1629	0.03418	A	G	22.7142
	rs17262293	1858	0.2212	0.04917	A	G	20.2381
	rs187359230	1858	1.355	0.2671	A	G	25.7354
	rs2811828	1858	-0.1645	0.03348	C	T	24.1413
	rs2982905	1858	0.3264	0.06501	G	T	25.2081
	rs61797471	1858	0.1569	0.03443	C	T	20.7669
	rs625405	1858	0.1502	0.03388	G	T	19.6541
	rs6544660	1858	0.1782	0.03421	T	C	27.1337
	rs6720231	1858	0.4352	0.09563	C	A	20.7104
	rs6844114	1858	0.4605	0.1039	A	G	19.6439
	rs72719861	1858	-0.8814	0.1851	A	G	22.6743
	rs73030477	1858	-0.7418	0.1619	A	G	20.9933
	rs740867	1858	0.1688	0.03765	G	A	20.1009
	rs76092047	1858	-0.4851	0.1021	C	T	22.5741
	rs9912578	1858	0.1584	0.0356	G	A	19.7975
Basophil %CD33dim HLA DR- CD66b-	rs117417480	1857	0.8056	0.1475	T	G	29.8301
	rs118101102	1857	-0.5982	0.1303	G	C	21.0768
	rs13237906	1857	0.157	0.03299	T	G	22.6483
	rs16872136	1857	-0.4165	0.08693	G	A	22.9557
	rs1924240	1857	-0.1764	0.03978	C	T	19.6638
	rs208569	1857	0.2465	0.05341	C	T	21.3004
	rs2244104	1857	-0.1436	0.03229	G	C	19.7776
	rs2392579	1857	-0.2561	0.05598	G	A	20.9292
	rs3865444	1857	-0.5183	0.03788	A	C	187.216
	rs422720	1857	0.1584	0.03343	A	C	22.4511
	rs4350951	1857	0.1763	0.03653	A	G	23.2919
	rs4499342	1857	0.2541	0.04602	T	C	30.4871
	rs4679209	1857	0.1576	0.03285	T	C	23.0166
	rs49195	1857	0.1791	0.03849	T	C	21.6519
	rs61823496	1857	-0.1914	0.04301	G	T	19.8036
	rs62024809	1857	-0.7626	0.171	T	C	19.8885
	rs72714455	1857	0.1482	0.03274	T	C	20.4899
	rs72777352	1857	-0.7043	0.1561	A	T	20.3568
	rs73163591	1857	0.3003	0.06721	A	C	19.9638
	rs7351079	1857	-0.2756	0.03696	G	A	55.6025
	rs75165408	1857	0.2733	0.06145	A	G	19.7804
EM CD8br %CD8br	rs10510244	3427	-0.2971	0.06519	C	G	20.7703
	rs116760504	3427	-0.2168	0.04308	A	C	25.326
	rs116794175	3427	-0.7915	0.1661	C	T	22.7071
	rs117545347	3427	-0.9345	0.2095	T	G	19.8971
	rs11896593	3427	-0.2549	0.02205	C	G	133.636
	rs12952913	3427	-0.675	0.1523	T	C	19.643
	rs14067	3427	-0.1156	0.02505	G	A	21.2961
	rs146969910	3427	0.3142	0.06689	C	T	22.0643
	rs1479391	3427	-0.1193	0.02632	C	T	20.5451
	rs148770451	3427	0.3999	0.08145	T	C	24.1057
	rs150329295	3427	-2.298	0.4826	A	C	22.6739
	rs150956189	3427	-2.989	0.5562	C	T	28.8795
	rs17583875	3427	-1.619	0.1943	A	G	69.4301
	rs17588249	3427	0.1329	0.02941	T	C	20.4202
	rs2463509	3427	1.154	0.2032	T	C	32.2526
	rs2629830	3427	0.131	0.02934	G	C	19.9353
	rs28578699	3427	-0.16	0.02234	C	A	51.2948
	rs28629976	3427	-0.2751	0.06117	C	T	20.2257
	rs4473273	3427	0.1109	0.02246	C	T	24.3806
	rs60220946	3427	-0.3401	0.07363	T	C	21.3355
	rs75196020	3427	-0.1102	0.02436	A	C	20.4649
	rs7709566	3427	-0.1251	0.02685	G	T	21.7083
	rs7867019	3427	-0.2268	0.04926	T	A	21.1981
	rs7903206	3427	0.1832	0.04037	T	C	20.5937
CD45RA+ CD8br %CD8br	rs10510244	3427	0.2951	0.06542	C	G	20.3478
	rs114542543	3427	-0.3175	0.07165	T	C	19.6361
	rs115475145	3427	0.3476	0.07361	C	T	22.299
	rs116794175	3427	0.8233	0.1666	C	T	24.4212
	rs117545347	3427	0.9647	0.2101	T	G	21.083
	rs117900773	3427	0.3649	0.07955	T	C	21.041
	rs11896593	3427	0.2701	0.02208	C	G	149.641
	rs12952913	3427	0.6906	0.1528	T	C	20.4271
	rs14067	3427	0.119	0.02513	G	A	22.4238
	rs140764369	3427	0.2369	0.05118	A	G	21.4254
	rs146969910	3427	-0.3103	0.06712	C	T	21.3727
	rs148770451	3427	-0.404	0.08172	T	C	24.4403
	rs150956189	3427	3.098	0.5579	C	T	30.8354
	rs17583875	3427	1.755	0.1946	A	G	81.3333
	rs17588249	3427	-0.1344	0.02951	T	C	20.7425
	rs181615229	3427	0.2162	0.04778	C	A	20.4748
	rs190023756	3427	0.5352	0.1057	A	G	25.6379
	rs2463509	3427	-1.139	0.2039	T	C	31.2042
	rs28578699	3427	0.174	0.02238	C	A	60.4475
	rs4473273	3427	-0.1103	0.02253	C	T	23.9678
	rs62268448	3427	-0.1668	0.03687	C	A	20.4666
	rs75196020	3427	0.1091	0.02445	A	C	19.9109
	rs76552842	3427	3.615	0.7928	A	G	20.7917
	rs77806002	3427	1.199	0.2636	G	A	20.6894
Transitional AC	rs11159480	3656	-0.1458	0.03236	T	G	20.3001
	rs113965271	3656	-0.3238	0.07259	C	G	19.8976
	rs116285595	3656	0.6676	0.1427	T	C	21.8869
	rs117518951	3656	0.2696	0.05477	C	T	24.23
	rs12535189	3656	0.1135	0.02446	T	C	21.5317
	rs12799241	3656	0.1214	0.02741	A	G	19.6164
	rs12939565	3656	-0.1444	0.0266	T	A	29.4694
	rs1294253	3656	-0.1215	0.02676	C	T	20.6149
	rs1384162	3656	0.1161	0.02451	G	A	22.4377
	rs140088532	3656	-0.3106	0.0634	C	T	24.0007
	rs143397127	3656	-0.4629	0.09637	C	T	23.0723
	rs146347064	3656	-0.3934	0.08611	A	C	20.8719
	rs1639898	3656	-0.1674	0.03565	G	A	22.0491
	rs16868356	3656	0.4201	0.08577	C	T	23.9902
	rs190371014	3656	0.3278	0.06464	G	C	25.7167
	rs2395904	3656	-0.1334	0.02683	G	T	24.7212
	rs34161184	3656	-0.1101	0.02452	A	G	20.162
	rs35949974	3656	-0.1686	0.03609	A	T	21.8244
	rs374727947	3656	0.5918	0.1318	G	T	20.1613
	rs3845834	3656	0.2817	0.06363	T	C	19.5997
	rs55798372	3656	0.2433	0.04904	T	C	24.6141
	rs733555	3656	-0.1258	0.02732	T	G	21.2031
	rs75505900	3656	-0.2724	0.05916	T	G	21.2011
	rs75512885	3656	-0.2625	0.04559	A	T	33.1527
	rs76112278	3656	-0.4544	0.08671	A	G	27.4624
	rs77886121	3656	0.3305	0.0693	A	G	22.7445
	rs78188887	3656	1.479	0.3229	G	A	20.9797
	rs78943781	3656	-0.2101	0.04594	C	T	20.9156
	rs8045732	3656	0.1156	0.02476	C	G	21.7979
	rs8092698	3656	0.1227	0.02748	A	T	19.9368
	rs929786	3656	-0.1682	0.03711	T	A	20.5433
	rs985222	3656	-0.1082	0.02396	C	T	20.393
DN (CD4-CD8-) NKT %T cell	rs11124150	3668	-0.118	0.02536	G	A	21.6504
	rs113145300	3668	0.3542	0.07489	G	A	22.3691
	rs113413210	3668	0.2529	0.05613	C	T	20.3005
	rs11485850	3668	0.3772	0.08225	G	T	21.0316
	rs115536607	3668	0.3694	0.05436	T	C	46.178
	rs117147408	3668	0.7037	0.07581	G	A	86.1633
	rs12792298	3668	-0.3195	0.06599	T	C	23.4415
	rs13108209	3668	-0.1293	0.02706	A	G	22.8319
	rs140444563	3668	0.1815	0.04013	G	T	20.4557
	rs148936961	3668	0.3766	0.08041	T	A	21.9351
	rs149977848	3668	0.4373	0.09824	A	G	19.8145
	rs188455143	3668	0.3624	0.07414	A	G	23.893
	rs190676386	3668	-0.4738	0.1067	A	G	19.7179
	rs192734627	3668	0.3099	0.06475	A	G	22.9068
	rs250103	3668	-0.1271	0.02741	A	G	21.5017
	rs265772	3668	-0.2033	0.04472	G	T	20.6667
	rs2674389	3668	0.1519	0.03364	C	T	20.3894
	rs3102960	3668	0.1238	0.02784	T	C	19.7744
	rs41274520	3668	0.4126	0.08984	T	G	21.0921
	rs4233371	3668	0.1565	0.03245	C	G	23.2594
	rs59209359	3668	-0.2166	0.04888	G	C	19.6361
	rs61925057	3668	-0.4323	0.09282	T	C	21.6914
	rs6785704	3668	-0.1984	0.04206	G	A	22.2508
	rs7569868	3668	0.2272	0.03147	T	C	52.1223
	rs76158038	3668	-0.2398	0.05288	C	T	20.5644
	rs76333352	3668	0.6269	0.1403	T	C	19.9655
	rs77738700	3668	-0.3832	0.0392	A	G	95.5606
	rs79251210	3668	0.564	0.06488	A	G	75.5678
	rs9488834	3668	0.3806	0.05843	A	G	42.4293
	rs9509337	3668	-0.1319	0.0287	A	G	21.1216
	rs9896155	3668	0.1336	0.02612	G	A	26.1617
	rs9983338	3668	-0.4132	0.09071	T	C	20.7496
DN (CD4-CD8-) NKT %lymphocyte	rs11124150	3668	-0.1185	0.02525	G	A	22.0249
	rs113413210	3668	0.2508	0.0559	C	T	20.1294
	rs11485850	3668	0.3751	0.08192	G	T	20.9659
	rs115536607	3668	0.3576	0.05416	T	C	43.5951
	rs11579742	3668	-0.5199	0.1161	T	C	20.0528
	rs11652532	3668	-0.1515	0.03361	A	G	20.3183
	rs117147408	3668	0.675	0.07557	G	A	79.7827
	rs11759822	3668	0.1268	0.02693	T	G	22.17
	rs12792298	3668	-0.3106	0.06573	T	C	22.3293
	rs140444563	3668	0.1844	0.03996	G	T	21.2947
	rs148936961	3668	0.367	0.0801	T	A	20.9926
	rs149977848	3668	0.4432	0.09784	A	G	20.5195
	rs188455143	3668	0.3487	0.07386	A	G	22.2887
	rs192734627	3668	0.306	0.06449	A	G	22.5143
	rs265772	3668	-0.2013	0.04454	G	T	20.4262
	rs4233371	3668	0.1528	0.03232	C	G	22.3514
	rs59209359	3668	-0.224	0.04867	G	C	21.1823
	rs61925057	3668	-0.4258	0.09245	T	C	21.2128
	rs6785704	3668	-0.1997	0.04189	G	A	22.7266
	rs72784218	3668	0.2338	0.0512	A	G	20.8521
	rs73191859	3668	0.1799	0.03903	G	A	21.2454
	rs7569868	3668	0.2197	0.03135	T	C	49.1117
	rs76158038	3668	-0.2382	0.05267	C	T	20.453
	rs76333352	3668	0.6311	0.1397	T	C	20.4081
	rs77738700	3668	-0.3774	0.03905	A	G	93.4032
	rs79251210	3668	0.5505	0.06465	A	G	72.5066
	rs8054431	3668	0.1122	0.0252	T	G	19.8237
	rs9488834	3668	0.3698	0.05821	A	G	40.3588
	rs9509337	3668	-0.1273	0.02859	A	G	19.8257
	rs9916629	3668	0.1378	0.02431	C	T	32.1313
	rs9983338	3668	-0.416	0.09034	T	C	21.2044
CD28+ CD45RA+ CD8br %CD8br	rs10025910	3440	0.5074	0.1043	T	C	23.6664
	rs10242630	3440	0.1978	0.04107	A	G	23.1955
	rs1064086	3440	-0.103	0.01985	A	G	26.9249
	rs10840675	3440	0.1139	0.02544	T	C	20.0453
	rs112258643	3440	3.271	0.6538	T	C	25.0306
	rs112471936	3440	8.759	1.876	A	T	21.7993
	rs114559146	3440	0.107	0.02302	C	G	21.6051
	rs115077170	3440	6.774	1.527	G	T	19.6794
	rs116767883	3440	7.798	1.722	T	C	20.5069
	rs117403703	3440	3.043	0.6699	C	T	20.634
	rs117475733	3440	1.491	0.3243	T	C	21.1379
	rs11896593	3440	0.1024	0.01981	C	G	26.7197
	rs139580802	3440	1.187	0.2682	T	C	19.5877
	rs141596789	3440	1.424	0.3204	C	G	19.7531
	rs143788880	3440	0.4914	0.1087	A	G	20.4367
	rs145827119	3440	4.134	0.9121	T	C	20.5426
	rs146741472	3440	3.535	0.7519	A	G	22.1034
	rs146985291	3440	5.539	1.224	G	A	20.4786
	rs149655274	3440	1.504	0.3069	T	C	24.0161
	rs17583875	3440	0.9979	0.1731	A	G	33.2338
	rs182236332	3440	4.274	0.8797	G	A	23.6048
	rs184082746	3440	3.525	0.6966	C	T	25.6066
	rs1879612	3440	0.08909	0.01853	C	T	23.1157
	rs188748536	3440	10.95	2.391	C	T	20.9734
	rs1978254	3440	-0.1733	0.03911	A	G	19.6346
	rs2629824	3440	-0.1289	0.02451	G	A	27.6579
	rs2802930	3440	0.4087	0.08986	T	C	20.686
	rs28460753	3440	0.6077	0.1301	A	G	21.8184
	rs28576084	3440	0.1012	0.02264	G	T	19.9806
	rs34752208	3440	0.1011	0.0202	A	G	25.0495
	rs5011724	3440	-0.09624	0.02031	C	T	22.4539
	rs60220946	3440	0.2919	0.06514	T	C	20.0804
	rs62572596	3440	0.3597	0.07921	T	C	20.6215
	rs7033084	3440	0.0849	0.01914	T	C	19.6758
	rs72723766	3440	-2.308	0.5078	C	T	20.6579
	rs73061672	3440	0.1863	0.0389	A	T	22.9365
	rs76014368	3440	1.535	0.3446	T	C	19.842
	rs76313555	3440	0.4644	0.1025	T	C	20.5275
	rs76619353	3440	8.992	2.031	C	T	19.6017
	rs76668354	3440	0.5165	0.1012	G	C	26.0483
	rs79638560	3440	-1.499	0.327	A	C	21.014
	rs9260902	3440	-0.117	0.02335	C	T	25.1072
	rs9577271	3440	0.1114	0.02447	G	A	20.7254
	rs9792050	3440	-0.1499	0.03129	T	G	22.9505
CD25 on IgD+ CD24-	rs10495086	3657	-0.3026	0.06789	T	C	19.8667
	rs11051398	3657	-0.1343	0.02589	T	C	26.9084
	rs111741355	3657	-2.621	0.5722	A	G	20.9816
	rs112043339	3657	-0.5414	0.1119	T	C	23.4086
	rs112328981	3657	3.546	0.6803	T	C	27.1692
	rs12638268	3657	0.1202	0.02592	C	T	21.505
	rs13051777	3657	-0.2487	0.0556	A	G	20.0079
	rs142537458	3657	0.4001	0.08706	C	A	21.1203
	rs147487472	3657	0.4264	0.06126	A	C	48.4485
	rs148048180	3657	-0.3241	0.07198	A	G	20.2738
	rs149662107	3657	-0.8467	0.1584	A	G	28.5725
	rs1688627	3657	-0.2665	0.05841	C	A	20.8171
	rs17403348	3657	0.2334	0.04168	C	T	31.3579
	rs17460904	3657	-1.118	0.2468	A	G	20.5208
	rs338614	3657	0.5417	0.1219	A	T	19.7474
	rs34518596	3657	2.638	0.5488	T	C	23.1058
	rs35704968	3657	-0.3607	0.07923	C	T	20.7259
	rs3793662	3657	-0.1898	0.02934	T	C	41.8478
	rs4869953	3657	-0.1187	0.02527	G	A	22.0643
	rs59278703	3657	0.2017	0.04414	A	C	20.8808
	rs62206862	3657	-1.159	0.2437	G	C	22.6181
	rs62626323	3657	0.5847	0.03976	A	C	216.259
	rs709589	3657	-0.183	0.03138	T	C	34.0092
	rs7906697	3657	0.1925	0.0408	C	G	22.2608
	rs9425892	3657	-0.2848	0.0594	C	T	22.9883
CD62L on CD62L+ DC	rs11029935	2871	-0.3486	0.07863	C	T	19.6552
	rs112295585	2871	-1.243	0.2597	T	C	22.9086
	rs113947601	2871	0.331	0.07451	T	C	19.7345
	rs115980202	2871	0.3845	0.08218	C	G	21.8907
	rs11692722	2871	-0.1277	0.02811	G	A	20.6376
	rs11773763	2871	-0.1607	0.03014	T	C	28.4279
	rs12040885	2871	-0.1219	0.02617	A	G	21.697
	rs12041883	2871	-0.2019	0.0393	A	C	26.3929
	rs12864970	2871	0.1155	0.02591	A	C	19.8714
	rs133635	2871	0.2292	0.05142	C	T	19.8685
	rs140597204	2871	-0.4709	0.09393	T	C	25.1333
	rs149982484	2871	-0.2888	0.06366	T	C	20.5807
	rs150038452	2871	0.4093	0.0837	C	G	23.9129
	rs2428305	2871	0.2654	0.05112	G	A	26.9538
	rs35443755	2871	-0.5143	0.1159	C	G	19.6909
	rs3917768	2871	0.1797	0.02746	G	T	42.8248
	rs4731265	2871	0.1235	0.02738	A	G	20.3454
	rs58315932	2871	0.3204	0.07039	A	G	20.7187
	rs62236308	2871	-0.1633	0.03376	T	G	23.3974
	rs703648	2871	0.2647	0.05566	C	T	22.6163
	rs72997833	2871	0.1594	0.03415	A	G	21.7869
	rs742800	2871	0.2642	0.05264	T	G	25.1903
	rs7526645	2871	0.1721	0.02612	T	C	43.4126
	rs75307154	2871	-0.306	0.06553	T	C	21.8053
	rs75943000	2871	0.2084	0.04232	C	G	24.2496
CD16-CD56 on HLA DR+ NK	rs11229021	2971	0.1209	0.0271	A	G	19.9028
	rs11634090	2971	1.625	0.3655	T	C	19.7666
	rs117051465	2971	-0.2613	0.05822	C	T	20.1435
	rs12580221	2971	-0.1424	0.02904	C	T	24.0451
	rs13132013	2971	-0.1191	0.02677	T	C	19.7937
	rs147640330	2971	0.2402	0.03117	C	T	59.3844
	rs149897374	2971	-0.2767	0.05561	T	C	24.7578
	rs1590409	2971	-0.124	0.02717	C	T	20.8288
	rs17146863	2971	0.2153	0.04808	T	A	20.0521
	rs224230	2971	0.1463	0.02896	A	G	25.5206
	rs2260397	2971	0.122	0.02747	C	T	19.7243
	rs2463678	2971	-0.1792	0.03992	C	T	20.1509
	rs4683278	2971	0.1553	0.03357	G	T	21.4013
	rs4866395	2971	-0.1291	0.02767	A	G	21.7688
	rs4963162	2971	0.9552	0.2141	T	C	19.9047
	rs543548673	2971	-0.2496	0.05236	T	C	22.7243
	rs62015176	2971	-1.531	0.3117	A	G	24.1255
	rs62247496	2971	0.1853	0.04006	G	T	21.3958
	rs72693216	2971	0.8559	0.1865	A	T	21.0615
	rs72815294	2971	-0.1767	0.03758	T	C	22.1085
	rs74783293	2971	1.234	0.2743	T	C	20.2385
	rs75586628	2971	-0.3519	0.07297	T	C	23.2568
	rs78309366	2971	0.3772	0.08056	C	G	21.9232
	rs78358948	2971	-0.3396	0.04218	A	G	64.822
	rs79850036	2971	-0.6472	0.1272	C	T	25.8883
CD28 on resting Treg	rs112900587	2919	-0.245	0.05172	A	G	22.4396
	rs138480662	2919	-0.6131	0.1328	C	G	21.3141
	rs62184016	2919	-0.5184	0.03354	C	T	238.893
	rs72923091	2919	0.1434	0.02945	A	G	23.7098
	rs7665484	2919	0.1309	0.02845	T	C	21.1697
	rs79223025	2919	0.192	0.0411	G	A	21.8232
CD45 on NK	rs10882100	3113	0.1317	0.02741	G	C	23.0863
	rs10917571	3113	-0.137	0.03051	A	C	20.1631
	rs11613388	3113	0.1659	0.03706	T	C	20.0393
	rs117491214	3113	1.189	0.2565	T	C	21.4877
	rs1182654	3113	0.1297	0.02755	T	C	22.1634
	rs12593800	3113	-0.1265	0.02713	C	T	21.7411
	rs12928699	3113	0.2398	0.05098	T	C	22.1258
	rs142823250	3113	-0.2294	0.05077	A	G	20.4161
	rs146515193	3113	0.8128	0.1769	T	G	21.1111
	rs149803985	3113	-0.4789	0.1062	G	A	20.3348
	rs150065473	3113	0.5433	0.1216	T	C	19.9624
	rs150425620	3113	0.4591	0.1032	T	C	19.7904
	rs183053322	3113	0.5102	0.07408	T	C	47.4328
	rs190229330	3113	-1.216	0.2515	T	G	23.3771
	rs2163548	3113	-0.1744	0.03788	G	C	21.1969
	rs2377027	3113	0.159	0.02795	G	C	32.3616
	rs34664922	3113	-0.3393	0.07382	C	A	21.1261
	rs3780495	3113	0.121	0.02716	C	A	19.8477
	rs4327090	3113	0.1656	0.0352	G	A	22.1327
	rs6702066	3113	0.2345	0.05228	C	T	20.1194
	rs6721978	3113	0.2237	0.02785	C	T	64.5181
	rs71576013	3113	0.1614	0.03553	C	G	20.6356
	rs72502555	3113	-0.159	0.03418	G	C	21.6396
	rs72677702	3113	0.1431	0.03058	G	T	21.898
	rs72756114	3113	-0.1318	0.02873	A	C	21.0455
	rs751514	3113	-0.1571	0.03173	C	T	24.5139
	rs75312377	3113	0.5754	0.1064	T	G	29.2453
	rs77592206	3113	-0.3311	0.07174	T	C	21.3008
CD25 on CD39+ CD4+	rs10964730	2920	-0.1664	0.03726	G	A	19.9444
	rs11187515	2920	-0.2152	0.03869	T	C	30.9376
	rs112207505	2920	0.6315	0.1332	A	G	22.477
	rs113594239	2920	-0.6028	0.07314	T	C	67.9261
	rs115446744	2920	0.6026	0.1264	T	G	22.7282
	rs116354946	2920	0.2684	0.06008	G	C	19.9575
	rs12778618	2920	-0.6486	0.06633	C	T	95.6167
	rs141109119	2920	0.6336	0.1405	T	C	20.3366
	rs143264473	2920	-0.1352	0.03019	A	G	20.0552
	rs148377476	2920	-0.3924	0.08273	C	T	22.4974
	rs1618134	2920	1.71	0.3824	G	A	19.9966
	rs28763878	2920	-0.9598	0.208	A	T	21.2929
	rs35025323	2920	-0.2986	0.03345	C	T	79.687
	rs36066449	2920	-0.1615	0.03641	A	G	19.6745
	rs4075310	2920	-0.7175	0.02414	T	C	883.424
	rs56048248	2920	0.5747	0.1286	T	G	19.971
	rs6841503	2920	0.1481	0.03125	G	A	22.46
	rs7079761	2920	-0.4818	0.06227	A	G	59.8654
	rs72753706	2920	-2.204	0.4845	C	G	20.6936
	rs74821035	2920	0.9656	0.2159	C	T	20.0027
	rs77797161	2920	0.4065	0.08849	C	A	21.1024
	rs9892509	2920	-0.1371	0.0305	T	C	20.2058
PDL-1 on CD14- CD16+ monocyte	rs11107060	3621	0.1532	0.03203	G	A	22.8772
	rs111824642	3621	0.7196	0.1606	A	G	20.0766
	rs113887836	3621	0.5182	0.1169	T	G	19.6501
	rs114864027	3621	0.8298	0.1779	T	C	21.7568
	rs117552079	3621	0.2553	0.05514	A	G	21.4372
	rs12367061	3621	-0.4537	0.09811	A	G	21.3851
	rs12524781	3621	-0.1894	0.04022	A	G	22.1756
	rs150839274	3621	0.4368	0.09133	T	C	22.8738
	rs1883578	3621	0.3142	0.07013	A	G	20.0726
	rs35384695	3621	0.2224	0.04628	G	T	23.0931
	rs4737476	3621	-0.1444	0.03178	C	T	20.6456
	rs710697	3621	0.2439	0.04901	C	T	24.7659
	rs71632989	3621	-0.5526	0.02805	G	T	388.111
	rs72700199	3621	-0.178	0.0362	T	C	24.1781
	rs72766757	3621	0.2467	0.05059	T	C	23.7798
	rs72882056	3621	-0.5035	0.113	A	G	19.8537
	rs74341264	3621	0.2404	0.03805	A	G	39.9172
	rs74363387	3621	0.1947	0.03727	T	C	27.2906
	rs7841427	3621	-0.1339	0.03008	T	C	19.8155
Telomere length-Immune cells
Telomere length	rs1003322	472174	0.0141734	0.00247546	A	C	32.7821
	rs10112752	472174	-0.0287522	0.00202518	A	G	201.565
	rs1023767	472174	-0.0183732	0.00234772	A	G	61.2459
	rs10768683	472174	0.0469922	0.00277015	G	C	287.77
	rs10773176	472174	-0.0172009	0.00228534	G	A	56.6501
	rs10774624	472174	0.0149944	0.00205494	A	G	53.2427
	rs10805346	472174	0.0117072	0.00202147	C	T	33.5406
	rs10840270	472174	0.014383	0.00212494	G	C	45.8148
	rs10845387	472174	-0.0141214	0.00209396	A	G	45.4798
	rs10905255	472174	-0.0182493	0.00203099	T	G	80.7378
	rs11085072	472174	-0.0131806	0.00236713	T	C	31.0046
	rs11117354	472174	0.0232506	0.00219601	C	T	112.098
	rs111527438	472174	0.0125	0.00211016	C	T	35.0905
	rs111950327	472174	0.0238271	0.00409406	C	G	33.8715
	rs11212631	472174	-0.0193458	0.00256554	C	T	56.8612
	rs113525195	472174	-0.0124075	0.00224132	A	C	30.6451
	rs11557154	472174	-0.0343719	0.00298538	T	C	132.559
	rs11579626	472174	0.0265113	0.00357752	C	A	54.9159
	rs11584821	472174	-0.0306517	0.00263623	T	C	135.189
	rs116863223	472174	-0.0817874	0.00937157	A	G	76.1637
	rs11699829	472174	0.0641957	0.00602028	A	G	113.705
	rs117034449	472174	0.0374377	0.00667898	A	G	31.4194
	rs117407747	472174	0.0450533	0.00611706	T	C	54.246
	rs117512405	472174	-0.0790134	0.00824611	A	G	91.8128
	rs117630647	472174	0.059565	0.00720413	A	G	68.3627
	rs11769630	472174	-0.0256807	0.00389475	A	T	43.4765
	rs11991877	472174	-0.030138	0.00318686	A	T	89.434
	rs12369950	472174	-0.0178308	0.00290205	C	T	37.7513
	rs12412214	472174	-0.0245174	0.00222685	A	G	121.218
	rs12451892	472174	-0.0116145	0.00207578	C	T	31.3068
	rs1291143	472174	0.0493145	0.0027991	C	A	310.393
	rs12925933	472174	-0.0146622	0.00213796	C	A	47.0326
	rs12932179	472174	-0.0136257	0.0020276	G	A	45.1599
	rs13062095	472174	0.0138552	0.00214113	C	T	41.8735
	rs13230646	472174	-0.0173277	0.00232377	C	T	55.6027
	rs1332941	472174	0.0256552	0.00273159	G	A	88.2104
	rs137901416	472174	0.04572	0.00332355	A	G	189.238
	rs139669835	472174	-0.0612563	0.0105346	T	C	33.8116
	rs139795227	472174	0.0599379	0.00873247	C	A	47.1117
	rs142426306	472174	-0.0504903	0.00539933	T	C	87.4452
	rs143190905	472174	-0.0723995	0.00369421	T	G	384.086
	rs144204502	472174	-0.100574	0.00913369	T	C	121.249
	rs145114957	472174	0.0272605	0.00498872	G	C	29.86
	rs150150565	472174	0.063762	0.00739877	T	C	74.2685
	rs1611236	472174	-0.0160135	0.00213359	A	G	56.3314
	rs16978028	472174	-0.029945	0.00285068	T	A	110.345
	rs17445108	472174	-0.0168922	0.00300983	A	G	31.4984
	rs17677991	472174	0.0222664	0.00210806	G	C	111.567
	rs17803849	472174	0.0273203	0.00203482	T	C	180.268
	rs182059586	472174	-0.0571159	0.00680853	C	T	70.3732
	rs185174247	472174	0.0372806	0.00435145	A	G	73.4003
	rs188918174	472174	0.0403062	0.00543604	T	C	54.9767
	rs1907702	472174	0.0150247	0.00242651	A	G	38.3396
	rs1957937	472174	0.0209365	0.00273361	T	A	58.6591
	rs1985369	472174	-0.0311893	0.00300952	G	A	107.403
	rs2056726	472174	-0.0228078	0.00243638	A	G	87.6348
	rs2230590	472174	-0.0158022	0.00200806	C	T	61.9272
	rs2276182	472174	0.0233529	0.00204247	G	C	130.728
	rs2282764	472174	-0.0224234	0.00289392	G	A	60.0385
	rs2293579	472174	-0.012915	0.00205481	A	G	39.5044
	rs2306646	472174	-0.0209417	0.00201898	C	G	107.587
	rs2555104	472174	-0.0139717	0.00203498	C	A	47.1388
	rs2763979	472174	-0.0277713	0.00208092	T	C	178.107
	rs28363070	472174	0.0755557	0.00959987	A	G	61.9446
	rs28502153	472174	-0.0215916	0.00206208	A	C	109.637
	rs28577594	472174	0.0187657	0.00224024	C	G	70.1682
	rs2967355	472174	-0.0461595	0.00238972	C	A	373.102
	rs2977608	472174	0.0129483	0.00233716	C	A	30.6937
	rs3093888	472174	-0.028973	0.00452459	A	G	41.0042
	rs35446936	472174	-0.0940025	0.00232918	A	G	1628.82
	rs35640778	472174	-0.209011	0.00702087	A	G	886.25
	rs3767952	472174	0.0134472	0.00238826	A	G	31.703
	rs3785074	472174	0.023863	0.00220455	G	A	117.168
	rs3891167	472174	-0.0425685	0.00239551	G	A	315.777
	rs41269079	472174	0.0153617	0.0025499	A	T	36.2938
	rs41304832	472174	0.0611702	0.0093095	A	G	43.1745
	rs429358	472174	0.0173498	0.00277091	C	T	39.2052
	rs4498805	472174	0.0150601	0.00200376	T	G	56.4891
	rs4530278	472174	0.0138793	0.0020567	T	G	45.54
	rs45604339	472174	-0.020433	0.00211433	T	C	93.3939
	rs4616688	472174	-0.0173476	0.00200198	T	G	75.0861
	rs4695407	472174	0.0141511	0.00199925	G	A	50.101
	rs4724	472174	-0.0547446	0.00312441	A	G	307.006
	rs4731541	472174	-0.0206119	0.00205962	G	C	100.153
	rs4743037	472174	0.0147971	0.00238094	T	C	38.6239
	rs55747751	472174	-0.0211612	0.00375164	A	G	31.8155
	rs56061761	472174	-0.0203556	0.0022296	A	G	83.3516
	rs56178008	472174	0.0143739	0.00201464	A	T	50.9043
	rs56799554	472174	-0.0259793	0.00267858	G	A	94.0688
	rs5742915	472174	0.0193377	0.00202886	C	T	90.8459
	rs59409453	472174	0.0202133	0.00230175	G	A	77.1184
	rs6007020	472174	0.0144904	0.00209637	C	T	47.7777
	rs6054257	472174	-0.0141684	0.00247729	A	G	32.7106
	rs611646	472174	-0.0368309	0.00203547	A	T	327.412
	rs61405042	472174	-0.0501874	0.00602955	T	C	69.2819
	rs61748181	472174	-0.059181	0.00595394	T	C	98.7997
	rs6536702	472174	0.0534148	0.00238875	A	G	500.014
	rs6584579	472174	0.0114923	0.00204674	G	A	31.5274
	rs6587577	472174	-0.0182148	0.0026359	G	A	47.7519
	rs6590343	472174	0.0121739	0.00201444	G	A	36.5217
	rs6659669	472174	-0.0117091	0.00205167	T	C	32.5711
	rs6669563	472174	0.0182358	0.00202476	A	G	81.1153
	rs66731853	472174	-0.0177791	0.00215421	A	G	68.1151
	rs670180	472174	-0.0115801	0.00203062	A	T	32.5213
	rs6751209	472174	-0.0140465	0.00248465	C	T	31.9599
	rs6776756	472174	-0.0174439	0.00203747	A	G	73.3001
	rs6790988	472174	0.0145728	0.00228428	G	A	40.6993
	rs6881568	472174	0.0169256	0.00207735	A	C	66.3848
	rs7099229	472174	-0.0153288	0.00224403	A	G	46.6615
	rs7164950	472174	0.0129362	0.00204001	G	A	40.2114
	rs7209057	472174	0.011819	0.00202865	A	G	33.9428
	rs7221585	472174	0.0143271	0.00247042	T	C	33.6337
	rs73581419	472174	0.0229838	0.00324156	T	C	50.2731
	rs73730598	472174	0.0273632	0.00439272	A	G	38.8031
	rs75664430	472174	-0.0235179	0.0023186	G	C	102.883
	rs76065543	472174	0.0342843	0.00290708	T	C	139.084
	rs76219171	472174	0.0359839	0.00431741	A	G	69.4656
	rs762679	472174	0.0310104	0.00285024	A	T	118.373
	rs76666449	472174	0.0295125	0.00333186	C	T	78.4582
	rs7705526	472174	0.0776022	0.00216124	A	C	1289.26
	rs77231040	472174	0.0989303	0.0134649	C	G	53.9824
	rs7772289	472174	0.017549	0.00200003	T	G	76.9895
	rs77732866	472174	0.0177942	0.00290595	A	G	37.4956
	rs7790856	472174	-0.0437199	0.00220526	T	C	393.042
	rs78491606	472174	-0.0756311	0.00741168	C	A	104.128
	rs79977579	472174	0.0281517	0.00343182	A	C	67.2915
	rs80116508	472174	-0.0352672	0.00415151	A	G	72.1655
	rs80324517	472174	0.0396515	0.00466286	A	G	72.3127
	rs8102497	472174	-0.0149654	0.0020233	A	G	54.7087
	rs8105767	472174	0.0328384	0.00220117	G	A	222.565
	rs869785	472174	-0.0147303	0.00212801	C	T	47.9155
	rs871134	472174	-0.0182986	0.0020263	T	C	81.5508
	rs932002	472174	-0.0402052	0.00279667	T	C	206.672
	rs9398196	472174	-0.0143586	0.00201175	G	A	50.942
	rs939916	472174	0.0241795	0.00216724	A	G	124.475
	rs9419958	472174	-0.0810098	0.00293847	C	T	760.033
	rs9600019	472174	0.0127134	0.00213096	T	C	35.5937
	rs9878436	472174	-0.0143407	0.00201819	T	C	50.4913
	rs9940099	472174	-0.033609	0.00411613	T	G	66.6704
	rs9955360	472174	-0.0190311	0.00299791	A	C	40.2987
SNP: single nucleotide polymorphism; SE: standard error; EA: effect allele; NEA: non-effect allele.
